# Supplementary material for: Seasonal Prey Abundance and Food Plasticity of the Vulnerable Snow Leopard (Panthera uncia) in the Lapchi Valley, Nepal Himalayas
Source: Animals (Basel). 2023 Oct 12;13(20):3182. doi: 10.3390/ani13203182 (PMC10603713; doi:10.3390/ani13203182)
Supplement: Supplementary file 1 [file animals-13-03182-s001.zip]

Archive with 1 entries (1 files):
- animals-2652982-supplementary.pdf
